# Supplementary material for: Clinical and Sociodemographic Determinants of Treatment Selection in Prostate Cancer: A Population-Based Study in the United States (2004–2022)
Source: Cancers (Basel). 2026 Jun 17;18(12):1962. doi: 10.3390/cancers18121962 (PMC13297215; doi:10.3390/cancers18121962)
Supplement: Supplementary file 1 [file cancers-18-01962-s001.zip]

Archive with 1 entries (1 files):
- cancers-4330263-supplementary.pdf
